# Supplementary material for: Separation of Copper and Nickel Metal Ions from Electroplating Wastewater by Ultrafiltration with Tartaric Acid and Sodium Citrate Reinforced Sodium Polyacrylate Complexation
Source: Membranes (Basel). 2024 Nov 14;14(11):240. doi: 10.3390/membranes14110240 (PMC11596544; doi:10.3390/membranes14110240)
Supplement: Supplementary file 1 [file membranes-14-00240-s001.zip]

Archive with 1 entries (1 files):
- membranes-3281604-supplementary.pdf
